# Supplementary material for: Effect of Circuit Structure on Odor Representation in the Insect Olfactory System
Source: eNeuro. 2020 May 8;7(3):ENEURO.0130-19.2020. doi: 10.1523/ENEURO.0130-19.2020 (PMC7292731; doi:10.1523/ENEURO.0130-19.2020)
Supplement: Extended Data 1 — Code to simulate PN and KC networks. The included .zip file contains MATLAB code used in the article to produce PN network responses and simulate the KC network. Download Extended Data 1, ZIP file. [file enu-eN-NWR-0130-19-s01.zip]

Archive with 19 entries (16 files):
- Code_eNeuro/
- Code_eNeuro/odour_specific_response_params.m
- __MACOSX/
- __MACOSX/Code_eNeuro/
- __MACOSX/Code_eNeuro/._odour_specific_response_params.m
- Code_eNeuro/IntFire_integrator.m
- __MACOSX/Code_eNeuro/._IntFire_integrator.m
- Code_eNeuro/generate_STPlike_timed_odour_response.m
- __MACOSX/Code_eNeuro/._generate_STPlike_timed_odour_response.m
- Code_eNeuro/gen_singleTP_PNact.m
- __MACOSX/Code_eNeuro/._gen_singleTP_PNact.m
- Code_eNeuro/ode2.m
- __MACOSX/Code_eNeuro/._ode2.m
- Code_eNeuro/gen_T_conc.m
- __MACOSX/Code_eNeuro/._gen_T_conc.m
- Code_eNeuro/generate_param_based_FlyGlom_odour_response.m
- __MACOSX/Code_eNeuro/._generate_param_based_FlyGlom_odour_response.m
- Code_eNeuro/generate_param_based_odour_response.m
- __MACOSX/Code_eNeuro/._generate_param_based_odour_response.m
