# Supplementary material for: Effect of Circuit Structure on Odor Representation in the Insect Olfactory System
Source: eNeuro. 2020 May 8;7(3):ENEURO.0130-19.2020. doi: 10.1523/ENEURO.0130-19.2020 (PMC7292731; doi:10.1523/ENEURO.0130-19.2020)
Supplement: Extended Data 1 — Code to simulate PN and KC networks. The included .zip file contains MATLAB code used in the article to produce PN network responses and simulate the KC network. Download Extended Data 1, ZIP file. [file enu-eN-NWR-0130-19-s01.zip › Code_eNeuro/odour_specific_response_params.m]

function [] = odour_specific_response_params(varargin)
% This function generates the parameters that are specific to the response
% of the entire PN population for a given odour. These parameters can then
% be used to generate multiple trials of responses to a given odour

    cd('/home/adithya/Documents/MATLAB/Odour_PNresponse_params_300PNs/');
    home = cd('/home/adithya/Documents/MATLAB/Odour_PNresponse_params_300PNs/');
    odour_folders = dir(home);
    number_already_existing_odours = length(odour_folders) - 2;


    % Default parameters. These can be changed upon calling the function via
    % varargin
    odour_ID = number_already_existing_odours + 1;
    number_PNs = 300; % number of Projection Neurons (PNs) in the system 
    trial_duration = 3000; % duration of the trial (ms)
    odour_onset_time = 500; %(ms)
    odour_duration = 1000; %(ms)
    fr_b_mean = 3.87 * trial_duration/1000; % fr_b_mean - mean of the normal distribution of baseline firing rates of PNs (spikes/second)
    fr_b_SD = 2.23; % fr_b_SD - SD of the normal distirbution of baseline firing rates of PNs (spikes/second)
    mean_num_PN_respond = round(0.2*number_PNs); % mean number of PNs that respond to an odour
    SD_num_PN_respond = round(0.05*number_PNs); % SD in number of PNs that respond to an odour


    if nargin > 1
        for jj = 1:2:length(varargin)-1
            if isa(varargin{jj+1},'double');
                eval([varargin{jj}, '=', num2str(varargin{jj+1})]);
            else
                error([varargin{jj} 'must be of type double']);
            end
        end
    end


    % Generating the parameters that define the odour's population PN response
    field1 = 'responding_PNs';
    field2 = 'n_r';
    field3 = 'n_e';
    field4 = 'd_f';
    field5 = 's_c';

    num_PN_respond = round(SD_num_PN_respond * randn(1) + mean_num_PN_respond);
    while num_PN_respond < 0 
        num_PN_respond = round(SD_num_PN_respond * randn(1) + mean_num_PN_respond);
    end    
    
    responding_PNs = zeros(length(num_PN_respond),1);
    
    for i = 1:num_PN_respond
       PN = randi(number_PNs,1);
        
       while ismember(PN,responding_PNs)==1
           PN = randi(number_PNs,1);
       end
       
       responding_PNs(i) = PN;
    end  
    
    n_r = [];
    n_e = [];
    d_f = [];
    s_c = [];

    for k = 1:num_PN_respond
        odour_spike_locations = [];
        n_r(1,k) = 10.67*randn(1) + 19.53; % n_r - number of spikes produced upon odour presentation
        while n_r(1,k) < 0 
            n_r(1,k) = 10.67*randn(1) + 19.53;
        end    
        n_e(1,k) = round(4*randn(1) + 8); % n_e - number of cycles of the LFP in which PN responds
        while n_e(1,k) <= 0 
            n_e(1,k) = round(4*randn(1) + 6);
        end
        d_f(1,k) = randi(odour_duration/50, 1); % d_f number of cycles from initiation of odour  when PN starts responding
        s_c(1,k) = round(n_r(1,k)/n_e(1,k)); % spikes per cycle in which PN responds
    end    

    parameters = struct(field1,responding_PNs,field2,n_r,field3,n_e,field4,d_f,field5,s_c);


    % Saving parameters to file
    filename = sprintf('Odour%d_params', odour_ID);
    foldername = sprintf('Odour%d',odour_ID);
    cd('/home/adithya/Documents/MATLAB/Odour_PNresponse_params_300PNs/');
    mkdir(foldername);
    new_foldername =  strcat('/home/adithya/Documents/MATLAB/Odour_PNresponse_params_300PNs/',foldername);
    cd(new_foldername)
    save(filename, 'parameters')

end
