# Supplementary material for: Effect of Circuit Structure on Odor Representation in the Insect Olfactory System
Source: eNeuro. 2020 May 8;7(3):ENEURO.0130-19.2020. doi: 10.1523/ENEURO.0130-19.2020 (PMC7292731; doi:10.1523/ENEURO.0130-19.2020)
Supplement: Extended Data 1 — Code to simulate PN and KC networks. The included .zip file contains MATLAB code used in the article to produce PN network responses and simulate the KC network. Download Extended Data 1, ZIP file. [file enu-eN-NWR-0130-19-s01.zip › Code_eNeuro/IntFire_integrator.m]

function [ O , V, Isyn ] = IntFire_integrator( T_conc_KC,varargin )
% Performs the integration to calculate the [O], Isyn and V values for all
% the KCs over given time range.

% Constants
alpha = 0.94;
beta = 0.18;
gsyn = 0.05;
Esyn = 0;
Cm = 1;
gl = 0.089; % This value calculated from the Drosophila model
El = -65;
Vthresh = -51; % this is a test value. not sure if it will work

if nargin > 1
    for jj = 1:2:length(varargin)-1
        if isa(varargin{jj+1},'double');
            eval([varargin{jj}, '=', num2str(varargin{jj+1})]);
        else
            error([varargin{jj} 'must be of type double']);
        end
    end
end

% Initial Conditions
O = zeros(length(T_conc_KC(:,1)),1);
Isyn = zeros(length(T_conc_KC(:,1)),1);
V = El*ones(length(T_conc_KC(:,1)),1);

% Loop over all time points (1ms time interval)
for tpt = 1:length(T_conc_KC(1,:))-1
    tspan = [tpt, tpt+1];

    % vectorized integration to calculate O
    soln = ode2(@(t,o) alpha.*(1-o).*T_conc_KC(:,t) - beta.*o, tspan, O(:,tpt));
    O(:,tpt+1) = soln(2,:);
    for nid = 1:length(T_conc_KC(:,1))
        if O(nid,tpt+1) > 1
            O(nid,tpt+1) = 1;
        end  
    end 
    
    % Calculate Isyn
    Isyn(:,tpt+1) = gsyn.*O(:,tpt).*(V(:,tpt) - Esyn);

    % vectorized integration to calculate V
    vsoln = ode2(@(t,v) (-gl*(v - El) - Isyn(:,t)), tspan, V(:,tpt));
    V(:,tpt+1) = vsoln(2,:);
    for nid = 1:length(T_conc_KC(:,1))
        if V(nid,tpt) == 0
            V(nid,tpt+1) = El;
        elseif V(nid,tpt+1) > Vthresh
            V(nid,tpt+1) = 0;
        end        
    end    
end 

end
