# Supplementary material for: Effect of Circuit Structure on Odor Representation in the Insect Olfactory System
Source: eNeuro. 2020 May 8;7(3):ENEURO.0130-19.2020. doi: 10.1523/ENEURO.0130-19.2020 (PMC7292731; doi:10.1523/ENEURO.0130-19.2020)
Supplement: Extended Data 1 — Code to simulate PN and KC networks. The included .zip file contains MATLAB code used in the article to produce PN network responses and simulate the KC network. Download Extended Data 1, ZIP file. [file enu-eN-NWR-0130-19-s01.zip › Code_eNeuro/generate_STPlike_timed_odour_response.m]

function [] = generate_STPlike_timed_odour_response(odour_ID,N)

    for n = 1:N
        if isa(odour_ID, 'char')
        else    
            error('odour_ID must be of type char')
        end

        foldername = strcat('/home/adithya/Documents/MATLAB/Odour_PNresponse_params_900PNs/STPlike/',odour_ID);

        cd(foldername);

        files_in_folder = dir(foldername);

        param_filename = strcat(odour_ID, '_params_similarity80.mat');

        number_exisitng_response_matrices = length(dir(foldername)) - 3;

        trial_number = number_exisitng_response_matrices + 1;

        load(param_filename);


        % generate the odour representation matrix : # of rows = # of PNs; # of
        % columns = trial duration


        odour_onset_time = 500; %(ms)
        number_PNs = 900; % number of Projection Neurons (PNs) in the system 
        trial_duration = 3000; % duration of the trial (ms)

        odour_rep_PN = zeros(number_PNs, trial_duration);

        % Create baseline spiking reponse for all neurons
        for i = 1:number_PNs
            n_b = round(2.23*randn(1) + 3.87); % n_b - baseline number of spikes generated by the neuron
            while n_b < 0 
                n_b = round(2.23*randn(1) + 3.87);
            end
            spike_location = randi(trial_duration,n_b,1); % defines location of spikes in time
            for j = 1:length(spike_location)
                odour_rep_PN(i,spike_location(j)) = 1;
            end    
        end

        % Create odour induced spiking response.
        for k = 1:length(parameters.responding_PNs)
            responding_PN = parameters.responding_PNs(k);
            
            n_r = parameters.n_r(1);
            n_e = parameters.n_e(1);
            d_f = parameters.d_f(1);
            s_c = parameters.s_c(1);
            
            if odour_ID == 'Odour01'
                if k == 1
                    for l = 1:n_e
                        odour_spike_locations = round(12*randn(s_c)+25);
                        save('spike_locations','odour_spike_locations')
                        for m = 1:length(odour_spike_locations)
                            if odour_spike_locations(m) <0 || odour_spike_locations(m) >50
                                odour_spike_locations(m) = round(12*randn(1)+25);
                            end
                            % This step adds spikes to the odour_rep_PN matrix at position
                            % [Number of responding PN, 500ms(time of odour onset) +
                            % 50ms(starting time for one cycle of LFP)*lth cycle in which that
                            % neuron fires + location of spike in that cycle]
                            odour_rep_PN(responding_PN,odour_onset_time +(d_f+l-1)*50+odour_spike_locations(m)) = 1; 
                        end    
                    end
                else
                    for l = 1:n_e
                        for m = 1:length(odour_spike_locations)
                            odour_rep_PN(responding_PN,odour_onset_time +(d_f+l-1)*50+odour_spike_locations(m)) = 1; 
                        end    
                    end
                end
            else
                load('/home/adithya/Documents/MATLAB/Odour_PNresponse_params_900PNs/STPlike/Odour1/spike_locations.mat');
                for l = 1:n_e
                    for m = 1:length(odour_spike_locations)
                        odour_rep_PN(responding_PN,odour_onset_time +(d_f+l-1)*50+odour_spike_locations(m)) = 1; 
                    end    
                end
            end    
        end

        filename = sprintf('trial%d',trial_number);
        xlswrite(filename, odour_rep_PN);
    end
end
