# Supplementary material for: Effect of Circuit Structure on Odor Representation in the Insect Olfactory System
Source: eNeuro. 2020 May 8;7(3):ENEURO.0130-19.2020. doi: 10.1523/ENEURO.0130-19.2020 (PMC7292731; doi:10.1523/ENEURO.0130-19.2020)
Supplement: Extended Data 1 — Code to simulate PN and KC networks. The included .zip file contains MATLAB code used in the article to produce PN network responses and simulate the KC network. Download Extended Data 1, ZIP file. [file enu-eN-NWR-0130-19-s01.zip › Code_eNeuro/gen_singleTP_PNact.m]

% This function generates a 900 X 1 vector of length PNnumber. This vector 
% consists of 0s and 1s.This serves as the input for a time-independent 
% version of the KC model. Basically this vector is a representation of PN 
% activity at a single time point /window.

function [] = gen_singleTP_PNact(number_of_reps, PNnumber,p_of_spiking)
% p_of_spiking tells you the probability that a neuron will spike in this
% time window.
% number_of_reps tells you the number of such PN representations to create.

for j = 1:number_of_reps

    PN_activity = zeros(PNnumber,1);
    
    for i = 1:PNnumber
        % Generate the activity by drawing values from a uniform random
        % distribtuion and using p_of_spiking as a threshold to decide if
        % PN i spikes or not.
        if rand(1) < p_of_spiking
            PN_activity(i,1) = 1;
        end
    end   
    
    % Save PN Activity as .csv file
    filename = sprintf('/home/adithya/Documents/MATLAB/single_time_window_PNrep/single_cycle/trial%d',j);
    xlswrite(filename,PN_activity);
end
