# Supplementary material for: Effect of Circuit Structure on Odor Representation in the Insect Olfactory System
Source: eNeuro. 2020 May 8;7(3):ENEURO.0130-19.2020. doi: 10.1523/ENEURO.0130-19.2020 (PMC7292731; doi:10.1523/ENEURO.0130-19.2020)
Supplement: Extended Data 1 — Code to simulate PN and KC networks. The included .zip file contains MATLAB code used in the article to produce PN network responses and simulate the KC network. Download Extended Data 1, ZIP file. [file enu-eN-NWR-0130-19-s01.zip › Code_eNeuro/ode2.m]

function Y = ode2(odefun,tspan,y0,varargin)
%ODE2  Solve differential equations with a non-adaptive method of order 2.
%   Y = ODE2(ODEFUN,TSPAN,Y0) with TSPAN = [T1, T2, T3, ... TN] integrates 
%   the system of differential equations y' = f(t,y) by stepping from T0 to 
%   T1 to TN. Function ODEFUN(T,Y) must return f(t,y) in a column vector.
%   The vector Y0 is the initial conditions at T0. Each row in the solution 
%   array Y corresponds to a time specified in TSPAN.
%
%   Y = ODE2(ODEFUN,TSPAN,Y0,P1,P2...) passes the additional parameters 
%   P1,P2... to the derivative function as ODEFUN(T,Y,P1,P2...). 
%
%   This is a non-adaptive solver. The step sequence is determined by TSPAN
%   but the derivative function ODEFUN is evaluated multiple times per step.
%   The solver implements the improved Euler (Heun's) method of order 2.   
%
%   Example 
%         tspan = 0:0.1:20;
%         y = ode2(@vdp1,tspan,[2 0]);  
%         plot(tspan,y(:,1));
%     solves the system y' = vdp1(t,y) with a constant step size of 0.1, 
%     and plots the first component of the solution.   
%

if ~isnumeric(tspan)
  error('TSPAN should be a vector of integration steps.');
end

if ~isnumeric(y0)
  error('Y0 should be a vector of initial conditions.');
end

h = diff(tspan);
if any(sign(h(1))*h <= 0)
  error('Entries of TSPAN are not in order.') 
end  

try
  f0 = feval(odefun,tspan(1),y0,varargin{:});
catch
  msg = ['Unable to evaluate the ODEFUN at t0,y0. ',lasterr];
  error(msg);  
end  

y0 = y0(:);   % Make a column vector.
if ~isequal(size(y0),size(f0))
  error('Inconsistent sizes of Y0 and f(t0,y0).');
end  

neq = length(y0);
N = length(tspan);
Y = zeros(neq,N);
F = zeros(neq,2);

Y(:,1) = y0;
for i = 2:N
  ti = tspan(i-1);
  hi = h(i-1);
  yi = Y(:,i-1);
  F(:,1) = feval(odefun,ti,yi,varargin{:});
  F(:,2) = feval(odefun,ti+hi,yi+hi*F(:,1),varargin{:});
  Y(:,i) = yi + (hi/2)*(F(:,1) + F(:,2));
end
Y = Y.';
