# Supplementary material for: Effect of Circuit Structure on Odor Representation in the Insect Olfactory System
Source: eNeuro. 2020 May 8;7(3):ENEURO.0130-19.2020. doi: 10.1523/ENEURO.0130-19.2020 (PMC7292731; doi:10.1523/ENEURO.0130-19.2020)
Supplement: Extended Data 1 — Code to simulate PN and KC networks. The included .zip file contains MATLAB code used in the article to produce PN network responses and simulate the KC network. Download Extended Data 1, ZIP file. [file enu-eN-NWR-0130-19-s01.zip › Code_eNeuro/gen_T_conc.m]

function [T_conc_KC] = gen_T_conc( Connectivity_matrix , odour_ID, Trial_number )
% This function generates a matrix that represents the amount of
% neurotransmitters experienced by the population of KCs at their dendritic
% arbours. This conc. of neurotransmitters is summed over all PNs that 
% synapse onto a given KC. 
% The output matrix will be the transmitter conc. summed over all input for
% every KC, over the entire duration of the simulation.

% Reading in appropriate PN response files
%This first 'folder_name' is to be used when you are running normal main
%file

folder_name = sprintf('/home/adithya/Documents/MATLAB/Odour_PNresponse_params_300PNs/Odour%d',odour_ID);

% This folder_name should be used when running the V_thresh_oprimisation
% code
%folder_name = '/home/adithya/Documents/MATLAB/mult_trial';

file_name = sprintf('trial%d.csv',Trial_number);
cd(folder_name);
PN_response = csvread(file_name);
NID = length(PN_response(:,1));
TPT = length(PN_response(1,:));
% Calculating the T_conc matrix
% Parameters of the heaviside funciton used to convert spike time to T
A = 0.5 ;
t_max = 0.3 .* ones(300,1);

% Calculate the matrix of T conc of each PN
PN_T_conc = zeros(NID,TPT);

t0 = zeros(300,1);

for t = 1:TPT
    for k = 1:NID
        if PN_response(k,t) == 1
            t0(k,1) = t;
        end
    end    
    PN_T_conc(:,t) = A .* heaviside(t0 + t_max - (t .* ones(300,1))) .* heaviside((t.* ones(300,1))-t0);
end

% Calculate the matrix represnting the T conc viewed by every indivdual KC
KID = length(Connectivity_matrix(1,:));
PNID = length(Connectivity_matrix(:,1));
T_conc_KC = zeros(KID,TPT);

parfor KC_ID = 1:KID
    for PN_ID = 1:PNID
        T_conc_KC(KC_ID,:) = T_conc_KC(KC_ID,:) + PN_T_conc(Connectivity_matrix(PN_ID,KC_ID),:);
    end
end

end
